# Supplementary material for: Transcriptome Analysis of the Asian Honey Bee Apis cerana cerana
Source: PLoS One. 2012 Oct 24;7(10):e47954. doi: 10.1371/journal.pone.0047954 (PMC3480438; doi:10.1371/journal.pone.0047954)
Supplement: Table S3 — The differentially expressed genes between queens and workers. TPM: transcript copies per million tags. Raw intensity: the total number of tags sequenced for each gene. FDR: false discovery rate. We used FDR ≤0.001 and the absolute value of log2Ratio ≥1 as the threshold to judge the significance of gene expression difference. In order to calculate the log2Ratio and FDR, we used TPM value of 0.01 instead of 0 for genes that do not express in one sample. (XLS) [file pone.0047954.s004.xls]

## Sheet: Sheet1
Gene	RawIntensity-gongfeng-A	RawIntensity-fengwang-A	TPM-gongfeng-A	TPM-fengwang-A	log2 Ratio(fengwang-A/gongfeng-A)	P-Value	FDR	Nr-annotation
CL5200.Contig1	0	113	0.01	18.95	10.888	0	0	PREDICTED: PDZ and LIM domain protein Zasp-like [Bombus terrestris]
Unigene16699	0	78	0.01	13.08	10.3531	0	0	tweedle motif cuticular protein 2 [Apis mellifera]
CL3467.Contig1	0	55	0.01	9.22	9.84862	0	0	venom acid phosphatase Acph-1 precursor [Apis mellifera]
Unigene15160	0	30	0.01	5.03	8.97441	2.05e-09	6.2e-08	PREDICTED: glucosylceramidase-like [Apis mellifera]
Unigene35240	0	24	0.01	4.02	8.65105	1.12e-07	2.8e-06	PREDICTED: esterase B1-like [Apis mellifera]
CL2199.Contig1	0	23	0.01	3.86	8.59246	2.19e-07	5.21e-06	PREDICTED: kynurenine/alpha-aminoadipate aminotransferase, mitochondrial-like [Apis mellifera]
Unigene25102	0	22	0.01	3.69	8.52748	4.27e-07	9.85e-06	--
Unigene31701	0	20	0.01	3.35	8.38802	1.62e-06	3.39e-05	PREDICTED: tyrosine aminotransferase-like [Apis mellifera]
Unigene8299	0	20	0.01	3.35	8.38802	1.62e-06	3.39e-05	--
CL3257.Contig1	0	19	0.01	3.19	8.31741	3.17e-06	6.27e-05	PREDICTED: homogentisate 1,2-dioxygenase-like [Bombus terrestris]
Unigene18175	0	17	0.01	2.85	8.15482	1.2e-05	0.000215398	PREDICTED: facilitated trehalose transporter Tret1-like [Apis mellifera]
CL4079.Contig1	0	17	0.01	2.85	8.15482	1.2e-05	0.000215006	PREDICTED: monocarboxylate transporter 12-like [Apis mellifera]
Unigene20570	0	15	0.01	2.52	7.97728	4.58e-05	0.000695799	PREDICTED: hypothetical protein LOC100577143 [Apis mellifera]
Unigene19545	0	15	0.01	2.52	7.97728	4.58e-05	0.000694722	--
Unigene5740	3	317	0.53	53.16	6.6482	6.8e-05	0.000992286	RecName: Full=Melittin; Flags: Precursor >gi|55977271|sp|P68409.1|MEL_VESVN RecName: Full=Melittin; Flags: Precursor >gi|27372435|gb|AAO12202.1|AF487908_1 prepromelittin [Vespa velutina nigrithorax] >gi|27372439|gb|AAO12204.1|AF487910_1 prepromelittin [Vespa magnifica] >gi|50831046|emb|CAH05131.1| melittin precursor [Apis cerana cerana]
CL1143.Contig1	29	1943	5.12	325.86	5.99196	5.12e-12	2.14e-10	hexamerin 110 [Apis mellifera] >gi|149939407|gb|ABR45906.1| high Glx storage protein [Apis mellifera]
Unigene14814	3	157	0.53	26.33	5.63457	6.8e-05	0.000990811	alpha-glucosidase isozyme II [Apis cerana japonica]
CL4690.Contig1	5	252	0.88	42.26	5.58565	2.43e-05	0.000394893	PREDICTED: trypsin-1 [Apis mellifera]
Unigene15202	10	396	1.77	66.41	5.22958	1.24e-06	2.65e-05	odorant binding protein 3 [Apis mellifera] >gi|90194174|gb|ABD92639.1| OBP3 [Apis mellifera]
CL3301.Contig1	21	735	3.71	123.27	5.05426	9.78e-10	3.08e-08	PREDICTED: slit homolog 3 protein-like [Bombus terrestris]
CL1495.Contig1	13	421	2.3	70.61	4.94017	1.86e-07	4.47e-06	PREDICTED: luciferin 4-monooxygenase-like [Apis mellifera]
Unigene15646	4	98	0.71	16.44	4.53325	4.14e-05	0.000635629	flocculin [Trichomonas vaginalis G3]
CL5161.Contig1	13	275	2.3	46.12	4.32569	1.86e-07	4.48e-06	vitellogenin [Apis mellifera] >gi|74841764|sp|Q868N5.1|VIT_APIME RecName: Full=Vitellogenin; Flags: Precursor >gi|29329817|emb|CAD56944.1| vitellogenin precursor [Apis mellifera]
Unigene16694	131	2547	23.13	427.15	4.20691	8.86e-14	5.2e-12	odorant binding protein 13 [Apis mellifera] >gi|90194186|gb|ABD92645.1| OBP13 [Apis mellifera]
CL4487.Contig1	3	54	0.53	9.06	4.09545	6.8e-05	0.000993765	PREDICTED: probable cytochrome P450 6a14 [Apis mellifera]
CL1653.Contig1	41	661	7.24	110.86	3.93661	1.26e-13	7.12e-12	hexamerin 70a [Apis mellifera]
Unigene1707	5	78	0.88	13.08	3.89372	2.43e-05	0.000396209	PREDICTED: chitotriosidase-1-like [Apis mellifera]
Unigene5993	5	77	0.88	12.91	3.87484	2.43e-05	0.00039555	PREDICTED: UDP-glucuronosyltransferase 1-8-like [Apis mellifera]
Unigene21761	5	76	0.88	12.75	3.85685	2.43e-05	0.000397535	PREDICTED: reticulon-4 receptor-like [Apis mellifera]
Unigene40631	5	74	0.88	12.41	3.81786	2.43e-05	0.000396871	beaten path Ic [Nasonia vitripennis]
Unigene27845	65	938	11.48	157.31	3.77642	0	0	PREDICTED: peroxisomal acyl-coenzyme A oxidase 3-like [Apis mellifera]
Unigene28953	10	144	1.77	24.15	3.7702	1.24e-06	2.65e-05
Unigene16491	3	40	0.53	6.71	3.66225	6.81e-05	0.000989405	PREDICTED: natterin-3-like [Nasonia vitripennis]
Unigene19201	67	810	11.83	135.84	3.52139	0	0	--
Unigene15659	12	133	2.12	22.31	3.39555	3.52e-07	8.24e-06	PREDICTED: protein G12-like [Bombus terrestris]
Unigene40252	36	389	6.36	65.24	3.35866	1.58e-13	8.79e-12	PREDICTED: cytochrome P450 6k1 [Apis mellifera]
Unigene40713	28	289	4.94	48.47	3.29451	9.63e-12	3.85e-10	--
Unigene36212	6	60	1.06	10.06	3.24649	1.38e-05	0.00024387	Putative inorganic phosphate cotransporter [Camponotus floridanus]
CL3432.Contig1	69	681	12.18	114.21	3.2291	0	0	troponin C type IIIa [Apis mellifera] >gi|38639844|tpg|DAA01879.1| TPA_inf: troponin C type IIIa [Apis mellifera]
Unigene11294	4	37	0.71	6.21	3.1287	4.15e-05	0.000636696	--
Unigene15777	53	470	9.36	78.82	3.07398	2.46e-14	1.54e-12	--
CL3317.Contig1	9	77	1.59	12.91	3.02139	2.31e-06	4.71e-05	hypothetical protein LOC100576497 [Apis mellifera]
CL4831.Contig1	4	33	0.71	5.53	2.96139	4.27e-05	0.000652491	PREDICTED: aminopeptidase N-like [Apis mellifera]
Unigene40870	4	33	0.71	5.53	2.96139	4.27e-05	0.000651475	PREDICTED: beta-2 adrenergic receptor-like [Bombus terrestris]
Unigene22047	4	31	0.71	5.2	2.87262	4.54e-05	0.000691145	uncharacterized protein LOC100868079 [Apis florea]
Unigene6997	12	80	2.12	13.42	2.66225	3.52e-07	8.22e-06	PREDICTED: G-protein coupled receptor Mth2-like [Apis mellifera]
Unigene10151	5	33	0.88	5.53	2.6517	2.94e-05	0.000474695	--
Unigene35778	7	44	1.24	7.38	2.57328	7.92e-06	0.000146104	PREDICTED: hypothetical protein LOC100576313 [Apis mellifera]
CL5073.Contig1	8	50	1.41	8.39	2.57298	4.28e-06	8.36e-05	PREDICTED: probable saccharopine dehydrogenase-like isoform 1 [Apis mellifera]
Unigene35877	51	315	9	52.83	2.55336	0	0	--
Unigene14691	295	1738	52.08	291.48	2.4846	3.23e-13	1.68e-11
Unigene324	8	47	1.41	7.88	2.4825	4.39e-06	8.53e-05	--
Unigene15005	6	34	1.06	5.7	2.4269	2.41e-05	0.000395056	Nucleoplasmin-like protein [Harpegnathos saltator]
CL4911.Contig1	2206	12266	389.48	2057.11	2.401	0	0
Unigene6020	255	1368	45.02	229.42	2.34935	0	0	PREDICTED: valacyclovir hydrolase-like [Apis mellifera]
CL4898.Contig1	23	121	4.06	20.29	2.32122	2.59e-10	8.61e-09	PREDICTED: hypothetical protein LOC726855 [Apis mellifera]
Unigene36826	21	109	3.71	18.28	2.30077	9.78e-10	3.07e-08	PREDICTED: tubulin alpha-1C chain-like [Apis mellifera]
Unigene7875	10	52	1.77	8.72	2.30058	1.35e-06	2.84e-05	PREDICTED: dehydrogenase/reductase SDR family member 7-like [Apis mellifera]
CL809.Contig1	7	36	1.24	6.04	2.28421	1.92e-05	0.000324686	hypothetical protein LOC725305 [Apis mellifera]
CL5340.Contig1	8	40	1.41	6.71	2.25062	8.82e-06	0.000161595	PREDICTED: pancreatic triacylglycerol lipase-like isoform 1 [Apis mellifera]
Unigene24451	18	89	3.18	14.93	2.23112	7.14e-09	2.08e-07	--
Unigene18071	183	900	32.31	150.94	2.22392	2.97e-13	1.56e-11	Leucine Rich Repeat family protein [Tetrahymena thermophila] >gi|89294768|gb|EAR92756.1| Leucine Rich Repeat family protein [Tetrahymena thermophila SB210]
Unigene16981	8	39	1.41	6.54	2.2136	1.17e-05	0.000210473	defensin precursor [Apis cerana cerana]
CL316.Contig1	28	134	4.94	22.47	2.18542	9.63e-12	3.83e-10	--
Unigene1741	27	129	4.77	21.63	2.18097	1.84e-11	7.06e-10	--
CL415.Contig1	26	118	4.59	19.79	2.10821	3.56e-11	1.32e-09	PREDICTED: venom carboxylesterase-6-like [Apis mellifera]
CL3478.Contig1	10	45	1.77	7.55	2.09273	4.37e-06	8.51e-05	PREDICTED: 15-hydroxyprostaglandin dehydrogenase [NAD+]-like [Apis mellifera]
Unigene15700	17	76	3	12.75	2.08746	1.5e-08	4.2e-07	PREDICTED: paxillin-like [Bombus terrestris]
CL672.Contig1	9	38	1.59	6.37	2.00227	3.52e-05	0.000554022	PREDICTED: ATP-binding cassette sub-family G member 4 [Apis mellifera]
Unigene18880	14	59	2.47	9.89	2.00146	2.99e-07	7e-06	peptidoglycan-recognition protein SA [Apis mellifera]
Unigene15179	11	46	1.94	7.71	1.99067	5.77e-06	0.000108457	lipid storage droplet-1 [Apis cerana cerana] >gi|314991292|gb|ADT65132.1| lipid storage droplet-1 [Apis cerana cerana]
CL568.Contig1	2540	10529	448.45	1765.8	1.9773	0	0	ADP/ATP translocase [Apis mellifera] >gi|33642164|gb|AAQ24500.1| ADP/ATP translocase [Apis mellifera] >gi|45645402|gb|AAS73299.1| ADP/ATP translocase [Apis mellifera]
Unigene16498	23	95	4.06	15.93	1.97219	3.14e-10	1.03e-08	PREDICTED: facilitated trehalose transporter Tret1-like [Apis mellifera]
Unigene6756	182	730	32.13	122.43	1.92996	0	0	--
Unigene37693	15	60	2.65	10.06	1.92457	3.69e-07	8.59e-06	--
CL4661.Contig1	10	40	1.77	6.71	1.92256	3.39e-05	0.000536418	--
Unigene16961	51	203	9	34.04	1.91923	0	0	PREDICTED: n-acetylneuraminate lyase-like [Apis mellifera]
Unigene7614	27	107	4.77	17.94	1.91112	2.73e-11	1.03e-09	--
Unigene37665	11	43	1.94	7.21	1.89394	2.09e-05	0.000349445	PREDICTED: ankyrin-3 [Apis mellifera]
Unigene29190	305	1176	53.85	197.22	1.87279	6.01e-13	2.94e-11	--
Unigene6649	27	104	4.77	17.44	1.87034	5.21e-11	1.87e-09	--
Unigene1023	18	69	3.18	11.57	1.86329	8.53e-08	2.18e-06	--
CL328.Contig1	28	105	4.94	17.61	1.83381	6.07e-11	2.16e-09	--
Unigene19229	230	863	40.61	144.73	1.83346	4.06e-13	2.04e-11	--
CL3698.Contig1	14	52	2.47	8.72	1.81982	4.9e-06	9.39e-05	PREDICTED: glyoxalase domain-containing protein 4-like [Apis mellifera]
Unigene16525	22	81	3.88	13.58	1.80735	1.23e-08	3.5e-07	PREDICTED: UDP-glucuronosyltransferase 1-3-like [Apis mellifera]
Unigene18066	12	44	2.12	7.38	1.79956	3.1e-05	0.000496535	--
CL4321.Contig1	1226	4461	216.46	748.15	1.78923	4.8e-12	2.04e-10	PREDICTED: arginine kinase [Bombus terrestris]
Unigene20667	26	94	4.59	15.76	1.7797	1.18e-09	3.69e-08	hypothetical protein LOC726429 [Apis mellifera]
Unigene32797	49	177	8.65	29.68	1.77872	2.84e-14	1.76e-12	--
Unigene22610	15	54	2.65	9.06	1.77352	4.65e-06	8.95e-05	PREDICTED: conserved oligomeric Golgi complex subunit 7 [Apis mellifera]
Unigene32247	573	2016	101.17	338.1	1.74067	9.05e-13	4.3e-11
Unigene13585	14	49	2.47	8.22	1.73463	1.79e-05	0.000306921	--
CL148.Contig1	27	94	4.77	15.76	1.72421	2.59e-09	7.8e-08	PREDICTED: protein quiver-like [Apis mellifera]
CL5051.Contig1	21	73	3.71	12.24	1.72211	1.65e-07	4.02e-06	--
Unigene8666	32	111	5.65	18.62	1.72053	1.02e-10	3.52e-09	--
Unigene6222	156	539	27.54	90.39	1.71463	1.39e-13	7.81e-12	hypothetical protein LOC724558 [Apis mellifera]
Unigene34438	16	54	2.82	9.06	1.68382	1.02e-05	0.000184339	--
Unigene6964	21	71	3.71	11.91	1.68268	3.82e-07	8.83e-06	venom dipeptidyl peptidase 4 [Apis mellifera] >gi|313471719|sp|B2D0J4.1|VDPP4_APIME RecName: Full=Venom dipeptidyl peptidase 4; AltName: Full=Allergen C; AltName: Full=Venom dipeptidyl peptidase IV; AltName: Allergen=Api m 5; Flags: Precursor >gi|172050874|gb|ACB70230.1| venom dipeptidylpeptidase IV precursor [Apis mellifera]
CL4223.Contig1	20	67	3.53	11.24	1.6709	9.45e-07	2.05e-05	--
CL1523.Contig1	19	63	3.35	10.57	1.65774	2.34e-06	4.72e-05	--
Unigene6416	16	53	2.82	8.89	1.65649	1.55e-05	0.000270717	Putative inorganic phosphate cotransporter [Harpegnathos saltator]
Unigene14723	26	86	4.59	14.42	1.65151	3.36e-08	9.08e-07	PREDICTED: bifunctional ATP-dependent dihydroxyacetone kinase/FAD-AMP lyase (cyclizing)-like [Apis mellifera]
CL5047.Contig1	23	76	4.06	12.75	1.65095	2.19e-07	5.21e-06	PREDICTED: protein henna-like isoform 2 [Apis mellifera]
Unigene6400	85	281	15.01	47.13	1.65072	0	0	--
CL2136.Contig1	188	621	33.19	104.15	1.64984	1.77e-13	9.73e-12	PREDICTED: retinal dehydrogenase 1-like isoform 1 [Apis mellifera]
Unigene40720	73	240	12.89	40.25	1.64274	0	0	--
Unigene8915	14	46	2.47	7.71	1.64222	6.36e-05	0.000938449	PREDICTED: LOW QUALITY PROTEIN: inositol hexakisphosphate and diphosphoinositol-pentakisphosphate kinase-like [Bombus terrestris]
Unigene34707	14	46	2.47	7.71	1.64222	6.36e-05	0.000937038	PREDICTED: protein phosphatase PTC7 homolog [Apis mellifera]
Unigene34797	62	199	10.95	33.37	1.60762	0	0	--
CL333.Contig1	200	629	35.31	105.49	1.57896	0	0	hormone receptor-like in 4 [Apis mellifera]
CL59.Contig1	59	184	10.42	30.86	1.56638	1.15e-14	7.35e-13	Putative protein kinase C delta type-like protein [Harpegnathos saltator]
Unigene34132	44	136	7.77	22.81	1.55368	2.74e-11	1.03e-09	PREDICTED: slit homolog 2 protein-like [Apis mellifera]
Unigene6079	18	55	3.18	9.22	1.53574	2.94e-05	0.000474724	Myosin light chain kinase, smooth muscle [Harpegnathos saltator]
Unigene16304	3345	10129	590.58	1698.72	1.52424	0	0	PREDICTED: probable citrate synthase 1, mitochondrial-like [Apis mellifera]
Unigene16153	814	2449	143.72	410.72	1.51489	0	0	PREDICTED: LOW QUALITY PROTEIN: 6-phosphofructokinase [Apis mellifera]
Unigene32390	35	104	6.18	17.44	1.49672	1.51e-08	4.23e-07	PREDICTED: hypothetical protein LOC552215 [Apis mellifera]
Unigene16447	30	89	5.3	14.93	1.49415	1.74e-07	4.23e-06	glycerol-3-phosphate dehydrogenase [Apis mellifera] >gi|3064138|gb|AAC14552.1| sn-glycerol-3-phosphate dehydrogenase [Apis mellifera]
CL448.Contig1	20	59	3.53	9.89	1.4863	2.39e-05	0.000393459	--
Unigene32601	40	117	7.06	19.62	1.47458	2.87e-09	8.54e-08	--
Unigene15060	550	1609	97.11	269.84	1.47441	4.56e-13	2.25e-11	PREDICTED: 15-hydroxyprostaglandin dehydrogenase [NAD+]-like [Apis mellifera]
Unigene15067	490	1420	86.51	238.15	1.46093	0	0	troponin C type IIb [Apis mellifera] >gi|38639841|tpg|DAA01877.1| TPA_inf: troponin C type IIb [Apis mellifera]
Unigene6290	177	507	31.25	85.03	1.44412	0	0	major royal jelly protein 9 [Apis mellifera] >gi|62910925|gb|AAY21180.1| major royal jelly protein 9 [Apis mellifera]
CL3357.Contig1	205	584	36.19	97.94	1.43631	4.44e-13	2.2e-11	PREDICTED: facilitated trehalose transporter Tret1-like [Bombus terrestris]
CL1961.Contig1	51	145	9	24.32	1.43415	9.2e-11	3.2e-09	--
Unigene16292	259	734	45.73	123.1	1.42862	1.26e-13	7.14e-12	PREDICTED: protein lethal(2)essential for life-like isoform 1 [Apis mellifera]
Unigene7304	24	67	4.24	11.24	1.40651	1.52e-05	0.000266968	--
CL441.Contig1	35	97	6.18	16.27	1.39654	2.13e-07	5.1e-06	--
CL3382.Contig1	61	169	10.77	28.34	1.39582	6.86e-12	2.81e-10	PREDICTED: dentin matrix protein 4-like [Apis mellifera]
Unigene22819	162	447	28.6	74.97	1.3903	0	0	PREDICTED: dehydrogenase/reductase SDR family member 7-like [Apis mellifera]
Unigene5797	29	80	5.12	13.42	1.39017	2.75e-06	5.5e-05	Protein ITFG3 [Acromyrmex echinatior]
Unigene18344	40	110	7.06	18.45	1.38588	3.93e-08	1.05e-06	Glycerol kinase [Harpegnathos saltator]
CL520.Contig1	30	82	5.3	13.75	1.37537	2.44e-06	4.9e-05	glutathione S-transferase S4 [Apis mellifera] >gi|211908325|gb|ACJ12596.1| glutathione S-transferase HP19 [Apis mellifera]
Unigene15656	66	180	11.65	30.19	1.37374	2.41e-12	1.06e-10	PREDICTED: prostaglandin reductase 1-like [Apis mellifera]
CL613.Contig1	289	771	51.02	129.3	1.34159	0	0	PREDICTED: protein lethal(2)essential for life-like isoform 1 [Apis mellifera]
CL1636.Contig1	57	152	10.06	25.49	1.3413	2.83e-10	9.32e-09	Phosphorylase b kinase gamma catalytic chain, skeletal muscle isoform [Harpegnathos saltator]
CL4467.Contig1	29	77	5.12	12.91	1.33427	8.23e-06	0.00015163	PREDICTED: fatty acyl-CoA reductase 1-like [Apis mellifera]
CL612.Contig1	3972	10507	701.28	1762.11	1.32924	1.3e-11	5.04e-10	PREDICTED: aconitate hydratase, mitochondrial-like [Apis mellifera]
Unigene10247	35	92	6.18	15.43	1.32006	1.31e-06	2.77e-05	--
Unigene13944	53	139	9.36	23.31	1.31637	2.73e-09	8.17e-08	--
Unigene16922	45518	118710	8036.44	19908.7	1.30877	2.98e-10	9.78e-09	--
CL4190.Contig1	27	70	4.77	11.74	1.29937	3.12e-05	0.000500252
CL2669.Contig1	107	276	18.89	46.29	1.29308	0	0	PREDICTED: hypothetical protein LOC725074 [Apis mellifera]
Unigene25399	689	1757	121.65	294.66	1.27631	0	0	--
Unigene13001	32	81	5.65	13.58	1.26516	1.13e-05	0.000202665	PREDICTED: protein fem-1 homolog B [Apis mellifera]
CL3886.Contig1	86	216	15.18	36.22	1.25461	7.04e-13	3.38e-11	RecName: Full=Sensory neuron membrane protein 1
CL31.Contig1	374	939	66.03	157.48	1.25398	3.92e-13	1.99e-11	PREDICTED: teneurin-3-like isoform 1 [Apis mellifera]
Unigene11211	57	143	10.06	23.98	1.2532	6.48e-09	1.9e-07	--
Unigene7808	73	183	12.89	30.69	1.25152	5.15e-11	1.85e-09	PREDICTED: glycerol-3-phosphate dehydrogenase [NAD+], cytoplasmic-like [Bombus terrestris]
Unigene14686	245	606	43.26	101.63	1.23222	3.78e-13	1.93e-11
CL1836.Contig1	66	163	11.65	27.34	1.23068	9.88e-10	3.09e-08	--
Unigene16566	64	158	11.3	26.5	1.22967	1.81e-09	5.57e-08	PREDICTED: fasciculation and elongation protein zeta-2 isoform 1 [Apis mellifera]
Unigene31625	47	115	8.3	19.29	1.21667	3.73e-07	8.65e-06	--
Unigene36093	43	105	7.59	17.61	1.21422	1.26e-06	2.68e-05	Zinc finger protein 778 [Acromyrmex echinatior]
Unigene15475	9011	21934	1590.94	3678.51	1.20924	1.03e-11	4.05e-10	PREDICTED: hypothetical protein LOC408608 [Apis mellifera]
Unigene15887	286	689	50.49	115.55	1.19445	0	0	--
Unigene15534	4188	10071	739.41	1688.99	1.19171	8.36e-12	3.36e-10	PREDICTED: probable Bax inhibitor 1 [Apis mellifera]
Unigene16952	38	91	6.71	15.26	1.18537	9.66e-06	0.000175867	PREDICTED: facilitated trehalose transporter Tret1-2 homolog [Apis mellifera]
Unigene11521	4120	9808	727.41	1644.88	1.17714	9.92e-12	3.92e-10	Zinc finger protein 672 [Harpegnathos saltator]
CL1236.Contig1	43	102	7.59	17.11	1.17267	3.41e-06	6.74e-05	--
Unigene6525	58	137	10.24	22.98	1.16616	8.02e-08	2.06e-06	PREDICTED: ATP-binding cassette sub-family G member 4-like [Apis mellifera]
CL69.Contig1	86	202	15.18	33.88	1.15826	8.68e-11	3.03e-09	PREDICTED: LOW QUALITY PROTEIN: cubilin [Apis mellifera]
Unigene27728	99	231	17.48	38.74	1.14812	5.42e-12	2.25e-10	1,4-alpha-glucan-branching enzyme [Acromyrmex echinatior]
Unigene7666	34	79	6	13.25	1.14296	6.38e-05	0.000938426	venom serine carboxypeptidase [Apis mellifera] >gi|313471717|sp|C9WMM5.1|VCP_APIME RecName: Full=Venom serine carboxypeptidase; AltName: Allergen=Api m 9; Flags: Precursor >gi|224959857|gb|ACN71203.1| venom serine carboxypeptidase precursor [Apis mellifera]
Unigene7434	65	151	11.48	25.32	1.14115	2.97e-08	8.06e-07	PREDICTED: RING finger protein nhl-1-like [Apis mellifera]
Unigene15133	12552	29093	2216.12	4879.14	1.13859	0	0	apidermin 3 [Apis mellifera]
Unigene15882	153	354	27.01	59.37	1.13624	0	0	PREDICTED: ester hydrolase C11orf54 homolog [Apis mellifera]
Unigene6774	219	506	38.67	84.86	1.13387	3.76e-13	1.94e-11	PREDICTED: protein FAM162B-like isoform 2 [Apis mellifera]
Unigene11389	43	99	7.59	16.6	1.12901	9e-06	0.000164477	--
Unigene15550	460	1059	81.22	177.6	1.12872	5.35e-14	3.3e-12	lambda crystallin-like protein [Apis mellifera]
Unigene35287	567	1302	100.11	218.36	1.12512	0	0	cytochrome P450 4G11 [Apis mellifera] >gi|78217419|gb|ABB36785.1| cytochrome P450 monooxygenase [Apis mellifera]
Unigene19104	71	163	12.54	27.34	1.12448	1.26e-08	3.56e-07	PREDICTED: kynurenine/alpha-aminoadipate aminotransferase, mitochondrial-like, partial [Apis mellifera]
Unigene36461	148	336	26.13	56.35	1.10871	0	0	PREDICTED: glutamate receptor-interacting protein 1 [Apis mellifera]
Unigene23685	63	143	11.12	23.98	1.10867	1.39e-07	3.45e-06	putative inorganic phosphate cotransporter-like [Apis florea]
Unigene15811	171	388	30.19	65.07	1.10792	3.29e-13	1.7e-11	acyl-CoA synthetase family member 2, mitochondrial precursor [Apis mellifera]
Unigene16962	219	496	38.67	83.18	1.10502	3.76e-13	1.93e-11	PREDICTED: mitogen-activated protein kinase kinase kinase 15-like [Apis mellifera]
Unigene2984	5117	11500	903.43	1928.65	1.09411	3.82e-11	1.41e-09	--
Unigene16072	39	87	6.89	14.59	1.0824	5.73e-05	0.000855248	PREDICTED: enolase-like [Bombus terrestris]
Unigene7196	43	95	7.59	15.93	1.06957	3.15e-05	0.000503448	--
Unigene16458	160	352	28.25	59.03	1.0632	5.88e-14	3.6e-12	PREDICTED: 3-ketoacyl-CoA thiolase, mitochondrial-like [Apis mellifera]
CL1616.Contig1	65	141	11.48	23.65	1.04272	6.46e-07	1.44e-05	PREDICTED: protein lethal(2)essential for life-like isoform 1 [Apis mellifera]
CL345.Contig1	57	123	10.06	20.63	1.03611	3.87e-06	7.59e-05	variable membrane protein precursor [Trichomonas vaginalis G3]
Unigene36434	1763	3805	311.27	638.13	1.03568	3.48e-12	1.5e-10	--
Unigene27721	119	254	21.01	42.6	1.01978	5.11e-11	1.85e-09	Protein spaetzle [Harpegnathos saltator]
Unigene40886	3540	7548	625.01	1265.86	1.01817	0	0	--
Unigene24686	161	342	28.43	57.36	1.01263	0	0	--
Unigene16905	169	358	29.84	60.04	1.00868	0	0	PREDICTED: adenylosuccinate synthetase-like [Apis mellifera]
Unigene16601	188	397	33.19	66.58	1.00434	1.77e-13	9.69e-12	juvenile hormone esterase [Apis mellifera] >gi|27531023|dbj|BAC54130.1| esterase [Apis mellifera] >gi|52546946|gb|AAU81605.1| juvenile hormone esterase [Apis mellifera]
Unigene31923	218	460	38.49	77.15	1.00318	0	0	PREDICTED: astakine-like [Apis mellifera]
Unigene16464	136	0	24.01	0.01	-11.2294	3.24e-43	3.49e-41	apisimin [Apis cerana cerana]
Unigene14761	49	0	8.65	0.01	-9.75656	4.83e-16	3.43e-14	glucose oxidase [Apis mellifera] >gi|6448461|dbj|BAA86908.1| glucose oxidase [Apis mellifera]
CL2776.Contig1	23	0	4.06	0.01	-8.66534	6.38e-08	1.66e-06	--
Unigene4757	20	0	3.53	0.01	-8.46352	5.52e-07	1.25e-05	--
Unigene37273	18	0	3.18	0.01	-8.31288	2.33e-06	4.73e-05	Enterin neuropeptide [Acromyrmex echinatior]
Unigene39508	18	0	3.18	0.01	-8.31288	2.33e-06	4.72e-05	--
CL2996.Contig1	18	0	3.18	0.01	-8.31288	2.33e-06	4.71e-05	--
Unigene38565	17	0	3	0.01	-8.22882	4.78e-06	9.16e-05	--
Unigene38386	16	0	2.82	0.01	-8.13955	9.8e-06	0.000178199	--
Unigene38697	16	0	2.82	0.01	-8.13955	9.8e-06	0.000177869	--
Unigene27674	15	0	2.65	0.01	-8.04985	2.01e-05	0.000338769	--
Unigene38257	14	0	2.47	0.01	-7.94837	4.13e-05	0.000636368	PREDICTED: WD repeat and HMG-box DNA-binding protein 1-like [Apis mellifera]
CL923.Contig1	46	3	8.12	0.5	-4.02148	1.17e-11	4.58e-10	--
Unigene586	26	2	4.59	0.34	-3.75489	8.43e-07	1.84e-05	--
Unigene39160	25	2	4.41	0.34	-3.69717	1.62e-06	3.38e-05	--
CL3396.Contig1	58	5	10.24	0.84	-3.60768	2.19e-13	1.18e-11	--
CL2278.Contig1	41	4	7.24	0.67	-3.43376	1.88e-09	5.76e-08	--
Unigene11763	58	6	10.24	1.01	-3.34179	1.24e-12	5.78e-11	--
Unigene19211	26	3	4.59	0.5	-3.19849	4.48e-06	8.67e-05	--
Unigene15390	93	11	16.42	1.84	-3.15768	1.58e-18	1.2e-16	hypothetical protein LOC725454 [Apis mellifera]
CL3671.Contig1	6223	760	1098.7	127.46	-3.10768	0	0	expressed protein [Dictyostelium purpureum] >gi|325085167|gb|EGC38579.1| expressed protein [Dictyostelium purpureum]
CL4902.Contig1	41	5	7.24	0.84	-3.10753	9.29e-09	2.69e-07	63 kDa sperm flagellar membrane protein [Harpegnathos saltator]
CL4555.Contig1	24	3	4.24	0.5	-3.08406	1.54e-05	0.000268658	--
CL468.Contig1	24	3	4.24	0.5	-3.08406	1.54e-05	0.000268179	--
CL4222.Contig1	48	6	8.47	1.01	-3.06801	5.89e-10	1.89e-08	--
CL470.Contig1	23	3	4.06	0.5	-3.02148	2.83e-05	0.000458583	--
Unigene24436	46	6	8.12	1.01	-3.00712	1.98e-09	6.01e-08	--
Unigene38767	166	22	29.31	3.69	-2.9897	1.98e-30	1.89e-28	--
Unigene18747	22	3	3.88	0.5	-2.95606	5.18e-05	0.000781342	PREDICTED: hypothetical protein LOC412914 [Apis mellifera]
Unigene18670	36	5	6.36	0.84	-2.92057	1.91e-07	4.58e-06	PREDICTED: 1-acyl-sn-glycerol-3-phosphate acyltransferase alpha-like [Apis mellifera]
Unigene33977	27	4	4.77	0.67	-2.83176	1.02e-05	0.000184286	Neuronal calcium sensor 2 [Acromyrmex echinatior]
Unigene10432	26	4	4.59	0.67	-2.77626	1.85e-05	0.000316358	PREDICTED: a-kinase anchor protein 13-like [Bombus terrestris]
CL4008.Contig1	26	4	4.59	0.67	-2.77626	1.85e-05	0.000315806	Period alpha [Apis cerana]
CL3777.Contig1	26	4	4.59	0.67	-2.77626	1.85e-05	0.000315256	--
Unigene23578	45	7	7.94	1.17	-2.76263	1.43e-08	4.04e-07	--
Unigene37418	57	9	10.06	1.51	-2.73601	1.87e-10	6.29e-09	--
CL512.Contig1	56	9	9.89	1.51	-2.71142	3.34e-10	1.09e-08	--
Unigene11908	407	67	71.86	11.24	-2.67655	1.46e-64	1.81e-62	--
Unigene41323	90	15	15.89	2.52	-2.65662	2.58e-15	1.78e-13	--
Unigene2156	94	16	16.6	2.68	-2.63088	9.42e-16	6.64e-14	--
Unigene13624	45	8	7.94	1.34	-2.56691	5.07e-08	1.34e-06	--
Unigene7788	67	12	11.83	2.01	-2.55718	2.75e-11	1.03e-09	--
Unigene7777	69	13	12.18	2.18	-2.48211	2.97e-11	1.1e-09	--
Unigene9423	26	5	4.59	0.84	-2.45003	6.29e-05	0.000930267	--
Unigene16090	676	133	119.35	22.31	-2.41944	1.09e-94	1.52e-92	PREDICTED: tropomyosin-2-like [Apis mellifera]
CL3594.Contig1	90	18	15.89	3.02	-2.3955	9.3e-14	5.36e-12	hypothetical protein LOC726793 [Apis mellifera]
CL3193.Contig1	30	6	5.3	1.01	-2.39164	2.12e-05	0.00035289	Neuroendocrine protein 7B2 [Acromyrmex echinatior]
Unigene15766	49	10	8.65	1.68	-2.36424	5.6e-08	1.47e-06	PREDICTED: gamma-interferon-inducible lysosomal thiol reductase-like [Apis mellifera]
Unigene19342	139	29	24.54	4.86	-2.33611	6.48e-20	5.04e-18	--
CL550.Contig1	48	10	8.47	1.68	-2.3339	9.63e-08	2.44e-06	--
Unigene35499	90	19	15.89	3.19	-2.31649	2.79e-13	1.47e-11	Probable G-protein coupled receptor 158 [Camponotus floridanus]
Unigene25591	104	22	18.36	3.69	-2.31487	4.11e-15	2.7e-13	--
CL3612.Contig1	66	14	11.65	2.35	-2.3096	4.65e-10	1.49e-08	PREDICTED: uncharacterized protein C17orf59 homolog [Apis mellifera]
Unigene1108	42	9	7.42	1.51	-2.29687	8.26e-07	1.81e-05	--
Unigene11704	32	7	5.65	1.17	-2.27174	2.11e-05	0.000352231	--
Unigene35862	495	108	87.39	18.11	-2.27068	9.23e-65	1.16e-62	--
Unigene15524	73	16	12.89	2.68	-2.26595	9.46e-11	3.28e-09	--
Unigene20800	168	37	29.66	6.21	-2.25585	7.32e-23	5.88e-21	--
Unigene6056	31	7	5.47	1.17	-2.22503	3.6e-05	0.000566788	--
Unigene36834	31	7	5.47	1.17	-2.22503	3.6e-05	0.00056588	PREDICTED: UPF0414 transmembrane protein C20orf30 homolog [Apis mellifera]
Unigene15269	31	7	5.47	1.17	-2.22503	3.6e-05	0.000564974	PREDICTED: chymotrypsin inhibitor-like [Apis mellifera] >gi|328794323|ref|XP_003252042.1| PREDICTED: chymotrypsin inhibitor-like [Apis mellifera]
Unigene16630	483	110	85.28	18.45	-2.20859	3.71e-61	4.33e-59	PREDICTED: angiotensin-converting enzyme-like [Apis mellifera]
Unigene2186	262	61	46.26	10.23	-2.17696	2.45e-33	2.47e-31	--
Unigene20104	46	11	8.12	1.84	-2.14177	7.79e-07	1.72e-05	--
Unigene7457	71	17	12.54	2.85	-2.1375	7.39e-10	2.36e-08	--
Unigene33053	50	12	8.83	2.01	-2.13522	2.64e-07	6.23e-06	hypothetical protein LOC727578, partial [Apis mellifera]
Unigene3570	33	8	5.83	1.34	-2.12126	3.43e-05	0.000542157	Protein tipE [Harpegnathos saltator]
CL3888.Contig1	527	128	93.04	21.47	-2.11553	3.88e-63	4.69e-61	PREDICTED: hypothetical protein LOC100578248 [Apis mellifera]
Unigene13722	74	18	13.07	3.02	-2.11364	4.23e-10	1.37e-08	--
Unigene9670	37	9	6.53	1.51	-2.11253	1.15e-05	0.000205997	--
Unigene11085	44	11	7.77	1.84	-2.07821	2.17e-06	4.47e-05	--
Unigene5762	64	16	11.3	2.68	-2.07602	9.91e-09	2.85e-07	--
Unigene18625	76	19	13.42	3.19	-2.07276	4e-10	1.3e-08	--
Unigene15703	59	15	10.42	2.52	-2.04786	4.8e-08	1.27e-06	long-wavelength sensitive opsin [Apis cerana]
Unigene2400	55	14	9.71	2.35	-2.04681	1.41e-07	3.46e-06	--
Unigene4401	82	21	14.48	3.52	-2.04041	1.29e-10	4.36e-09	--
Unigene35753	170	44	30.01	7.38	-2.02375	2.5e-20	1.96e-18	--
Unigene41656	46	12	8.12	2.01	-2.01428	2.01e-06	4.15e-05	PREDICTED: adenylate cyclase type 8-like [Apis mellifera]
Unigene21190	88	23	15.54	3.86	-2.00931	4.14e-11	1.51e-09	--
CL3107.Contig1	155	41	27.37	6.88	-1.99211	2.58e-18	1.93e-16	PREDICTED: hypothetical protein LOC725144 isoform 2 [Apis mellifera] >gi|328789529|ref|XP_001120073.2| PREDICTED: hypothetical protein LOC725144 isoform 1 [Apis mellifera]
CL816.Contig1	86	23	15.18	3.86	-1.9755	1.11e-10	3.76e-09	Cuticle protein 8 [Harpegnathos saltator]
Unigene39643	71	19	12.54	3.19	-1.97491	4.81e-09	1.42e-07	--
CL4459.Contig1	107	29	18.89	4.86	-1.95859	8.21e-13	3.92e-11	--
CL5353.Contig1	40	11	7.06	1.84	-1.93996	1.61e-05	0.000278448	--
Unigene37289	131	36	23.13	6.04	-1.93714	3.49e-15	2.36e-13	--
Unigene32220	42	12	7.42	2.01	-1.88422	1.44e-05	0.000253057	--
Unigene6922	70	20	12.36	3.35	-1.88345	1.86e-08	5.12e-07	PREDICTED: sodium-dependent neutral amino acid transporter SLC6A17 isoform 1 [Apis mellifera]
Unigene41012	45	13	7.94	2.18	-1.86481	7.91e-06	0.000146243	--
CL782.Contig1	4525	1319	798.91	221.21	-1.85262	0	0	cuticular protein analogous to peritrophins 3-C [Apis mellifera]
Unigene32356	284	83	50.14	13.92	-1.8488	2.33e-29	2.2e-27	PREDICTED: MORN repeat-containing protein 4 [Apis mellifera]
CL1899.Contig1	41	12	7.24	2.01	-1.84879	2.33e-05	0.000384316	PREDICTED: NACHT and WD repeat domain-containing protein 1-like [Apis mellifera]
CL3682.Contig1	51	15	9	2.52	-1.8365	2.4e-06	4.82e-05	PREDICTED: myogenic factor 6-like [Acyrthosiphon pisum]
Unigene16356	44	13	7.77	2.18	-1.83359	1.27e-05	0.00022674	PREDICTED: long-chain fatty acid transport protein 4-like [Apis mellifera]
Unigene15871	277	82	48.91	13.75	-1.8307	2.65e-28	2.45e-26	PREDICTED: endochitinase isoform 2 [Apis mellifera]
Unigene16003	3438	1018	607	170.73	-1.82998	0	0	PREDICTED: apolipophorins-like [Bombus terrestris]
Unigene29105	40	12	7.06	2.01	-1.81247	3.74e-05	0.000584874	--
Unigene15397	93	28	16.42	4.7	-1.80472	2.72e-10	9.01e-09	PREDICTED: elongation factor Tu, mitochondrial-like isoform 1 [Apis mellifera]
Unigene35908	39	12	6.89	2.01	-1.77731	5.99e-05	0.000889624	PREDICTED: pre-mRNA-processing factor 19 [Apis mellifera]
CL5234.Contig1	104	32	18.36	5.37	-1.77357	4.12e-11	1.51e-09	PREDICTED: tripeptidyl-peptidase 2 [Apis mellifera]
CL1025.Contig1	135	42	23.83	7.04	-1.75913	7.48e-14	4.47e-12	--
Unigene32621	137	43	24.19	7.21	-1.74634	6.56e-14	3.97e-12	--
Unigene15292	63	20	11.12	3.35	-1.73092	4.87e-07	1.12e-05	Chromodomain Y-like protein [Harpegnathos saltator]
Unigene36074	97	31	17.13	5.2	-1.71994	4.56e-10	1.47e-08	--
Unigene15841	291	93	51.38	15.6	-1.71966	2.51e-27	2.24e-25	--
Unigene34232	78	25	13.77	4.19	-1.71651	2.49e-08	6.81e-07	hypothetical protein LOC408761 isoform 2 [Apis mellifera]
Unigene35892	205	66	36.19	11.07	-1.70894	1.52e-19	1.17e-17	--
Unigene18132	105	34	18.54	5.7	-1.70161	1.22e-10	4.13e-09	--
CL1677.Contig1	49	16	8.65	2.68	-1.69047	1.33e-05	0.000235868	--
Unigene16771	627	205	110.7	34.38	-1.68701	1.73e-55	1.94e-53	PREDICTED: protein NPC2 homolog [Apis mellifera]
Unigene10252	107	35	18.89	5.87	-1.68619	1.05e-10	3.61e-09	--
Unigene41196	466	153	82.27	25.66	-1.68085	1.79e-41	1.91e-39	--
CL3825.Contig1	152	50	26.84	8.39	-1.67764	1.58e-14	9.92e-13	--
CL5206.Contig1	60	20	10.59	3.35	-1.66047	1.88e-06	3.89e-05	PDZ domain-containing protein 2 [Camponotus floridanus]
CL3568.Contig1	48	16	8.47	2.68	-1.66013	2.09e-05	0.000349441	--
Unigene6991	177	59	31.25	9.89	-1.65981	1.96e-16	1.4e-14	--
Unigene28811	315	105	55.61	17.61	-1.65895	4.61e-28	4.22e-26	PREDICTED: fibril-forming collagen alpha chain-like [Apis mellifera]
Unigene36038	694	232	122.53	38.91	-1.65492	1.26e-59	1.45e-57	hypothetical protein LOC725973 [Apis mellifera]
Unigene6071	921	309	162.61	51.82	-1.64984	3.36e-78	4.28e-76	PREDICTED: 15-hydroxyprostaglandin dehydrogenase [NAD+]-like isoform 1 [Apis mellifera]
CL1676.Contig1	3277	1100	578.57	184.48	-1.64903	3.69e-273	6.03e-271	PREDICTED: translationally-controlled tumor protein homolog isoform 1 [Apis mellifera]
Unigene15755	59	20	10.42	3.35	-1.63712	2.92e-06	5.81e-05	PREDICTED: protein takeout-like [Apis mellifera]
CL4497.Contig1	50	17	8.83	2.85	-1.63145	1.78e-05	0.000306157	--
CL1445.Contig1	47	16	8.3	2.68	-1.63088	3.25e-05	0.00051856	PREDICTED: VWFA and cache domain-containing protein 1-like [Apis mellifera]
Unigene37416	76	26	13.42	4.36	-1.62198	1.26e-07	3.12e-06	--
Unigene16318	73	25	12.89	4.19	-1.62123	2.28e-07	5.4e-06	PREDICTED: CAD protein isoform 1 [Apis mellifera]
Unigene16634	1360	467	240.12	78.32	-1.6163	2.62e-111	3.77e-109	hypothetical protein EAG_04353 [Camponotus floridanus]
CL3411.Contig1	67	23	11.83	3.86	-1.61578	7.52e-07	1.67e-05	PREDICTED: transmembrane and TPR repeat-containing protein CG4341-like [Apis mellifera]
CL3754.Contig1	64	22	11.3	3.69	-1.61463	1.37e-06	2.88e-05	--
Unigene8748	66	23	11.65	3.86	-1.59366	1.16e-06	2.49e-05	--
CL4186.Contig1	291	102	51.38	17.11	-1.58637	1.62e-24	1.34e-22	PREDICTED: arrestin homolog isoform 1 [Apis mellifera] >gi|328783658|ref|XP_003250327.1| PREDICTED: arrestin homolog isoform 2 [Apis mellifera]
Unigene36570	222	78	39.2	13.08	-1.58349	5.18e-19	3.97e-17	--
CL4493.Contig1	51	18	9	3.02	-1.57538	2.33e-05	0.000384484	--
Unigene12776	263	93	46.43	15.6	-1.57351	4.57e-22	3.61e-20	--
Unigene18379	79	28	13.95	4.7	-1.56953	1.4e-07	3.45e-06	--
Unigene36682	797	283	140.71	47.46	-1.56794	3.26e-63	4e-61	--
Unigene17978	59	21	10.42	3.52	-1.56571	5.91e-06	0.0001107	lobe protein [Nasonia vitripennis]
Unigene18086	413	148	72.92	24.82	-1.55481	3.53e-33	3.53e-31	hypothetical protein EAI_16506 [Harpegnathos saltator]
Unigene39308	66	24	11.65	4.02	-1.53506	2.3e-06	4.7e-05	--
Unigene15881	321	117	56.67	19.62	-1.53026	1.4e-25	1.18e-23	--
Unigene38797	81	30	14.3	5.03	-1.50738	2.3e-07	5.43e-06	--
CL5251.Contig1	1069	398	188.74	66.75	-1.49956	6.23e-79	8.15e-77	--
Unigene35563	469	175	82.8	29.35	-1.49627	1.72e-35	1.77e-33	PREDICTED: 39S ribosomal protein L44, mitochondrial [Apis mellifera]
Unigene16445	313	117	55.26	19.62	-1.49391	3.67e-24	3.02e-22	hypothetical protein LOC411622 [Apis mellifera]
Unigene15246	7361	2776	1299.62	465.56	-1.48105	0	0	--
Unigene2422	167	63	29.48	10.57	-1.47976	1.99e-13	1.08e-11	PREDICTED: 28S ribosomal protein S18b, mitochondrial [Apis mellifera]
Unigene31607	90	34	15.89	5.7	-1.47909	7.5e-08	1.94e-06	--
Unigene28147	58	22	10.24	3.69	-1.47252	1.75e-05	0.000301551	--
Unigene31457	459	175	81.04	29.35	-1.46527	9.5e-34	9.7e-32	PREDICTED: thrombospondin type-1 domain-containing protein 4-like [Apis mellifera]
CL3787.Contig1	118	45	20.83	7.55	-1.46411	9.18e-10	2.9e-08	--
CL2895.Contig1	399	153	70.45	25.66	-1.45708	2.59e-29	2.42e-27	--
Unigene19059	60	23	10.59	3.86	-1.45603	1.45e-05	0.000255334	PREDICTED: activating molecule in BECN1-regulated autophagy protein 1-like [Apis mellifera]
Unigene34110	65	25	11.48	4.19	-1.4541	6.68e-06	0.000124417	--
Unigene15149	67	26	11.83	4.36	-1.44005	5.55e-06	0.000104973	PREDICTED: u6 snRNA-associated Sm-like protein LSm5-like [Apis mellifera] >gi|340715932|ref|XP_003396461.1| PREDICTED: u6 snRNA-associated Sm-like protein LSm5-like [Bombus terrestris]
Unigene15791	821	320	144.95	53.67	-1.43337	3.62e-57	4.12e-55	PREDICTED: pheromone-binding protein-related protein 3-like [Bombus terrestris]
CL2742.Contig1	64	25	11.3	4.19	-1.4313	1e-05	0.000181478	--
CL480.Contig1	69	27	12.18	4.53	-1.42693	4.61e-06	8.9e-05	--
Unigene29174	199	78	35.13	13.08	-1.42534	6.18e-15	3.96e-13	--
Unigene16711	76	30	13.42	5.03	-1.41575	1.76e-06	3.65e-05	--
CL3189.Contig1	91	36	16.07	6.04	-1.41175	1.74e-07	4.22e-06	--
Unigene19627	106	42	18.71	7.04	-1.41016	1.74e-08	4.82e-07	--
Unigene6853	101	40	17.83	6.71	-1.40992	3.75e-08	1e-06	PREDICTED: FACT complex subunit spt16 [Apis mellifera]
Unigene36136	159	63	28.07	10.57	-1.40905	4.81e-12	2.03e-10	--
Unigene14816	2704	1074	477.41	180.12	-1.40627	8.3e-179	1.29e-176	PREDICTED: 60S ribosomal protein L4 isoform 1 [Apis mellifera]
CL1988.Contig1	390	155	68.86	25.99	-1.40571	2.96e-27	2.62e-25	--
CL1497.Contig1	113	45	19.95	7.55	-1.40184	6.73e-09	1.97e-07	--
CL3217.Contig1	145	58	25.6	9.73	-1.39563	5.77e-11	2.06e-09	Protein suppressor of sable [Camponotus floridanus]
Unigene32617	82	33	14.48	5.53	-1.38871	9.99e-07	2.16e-05	--
CL4343.Contig1	2903	1182	512.54	198.23	-1.37049	1.67e-184	2.69e-182	PREDICTED: hypothetical protein LOC100576161 [Apis mellifera]
CL4563.Contig1	88	36	15.54	6.04	-1.36337	5.64e-07	1.27e-05	--
Unigene2391	61	25	10.77	4.19	-1.362	3.3e-05	0.000525385	--
Unigene6959	100	41	17.66	6.88	-1.36	1e-07	2.52e-06	reticulocyte-binding protein [Plasmodium berghei strain ANKA]
Unigene15322	175	72	30.9	12.07	-1.35618	1.95e-12	8.8e-11	PREDICTED: UDP-glucuronosyltransferase 2B7-like [Apis mellifera]
Unigene16449	87	36	15.36	6.04	-1.34656	8.29e-07	1.82e-05	PREDICTED: MFS-type transporter C6orf192 homolog [Apis mellifera]
CL1429.Contig1	65	27	11.48	4.53	-1.34154	2.23e-05	0.000369591	--
Unigene28791	2508	1042	442.8	174.75	-1.34136	1.49e-154	2.21e-152	--
Unigene6752	3057	1288	539.73	216.01	-1.32114	1.22e-183	1.92e-181	Larval cuticle protein A1A [Harpegnathos saltator]
CL4858.Contig1	154	65	27.19	10.9	-1.31875	1.04e-10	3.56e-09	--
CL5030.Contig1	1572	666	277.54	111.69	-1.3132	1.66e-94	2.29e-92	PREDICTED: hypothetical protein LOC100578635 [Apis mellifera]
Unigene6585	106	45	18.71	7.55	-1.30926	9.89e-08	2.5e-06	PREDICTED: Golgi phosphoprotein 3-like [Apis mellifera]
Unigene16690	375	161	66.21	27	-1.29409	2.49e-23	2.02e-21	PREDICTED: neprilysin 2 [Apis mellifera]
Unigene32337	65	28	11.48	4.7	-1.28839	3.93e-05	0.000610057	tailless [Polyrhachis vicina]
Unigene16176	92	40	16.24	6.71	-1.27517	1.17e-06	2.51e-05	chitin deacetylase 1 [Tigriopus japonicus]
Unigene5825	241	105	42.55	17.61	-1.27276	3.51e-15	2.36e-13	--
Unigene10722	142	62	25.07	10.4	-1.26938	1.7e-09	5.26e-08	--
CL3707.Contig1	27969	12232	4938.07	2051.41	-1.26733	0	0
Unigene35250	114	50	20.13	8.39	-1.2626	7.77e-08	2e-06	--
CL4802.Contig1	74	33	13.07	5.53	-1.24091	2.07e-05	0.000348163	--
Unigene7158	242	108	42.73	18.11	-1.23846	1.18e-14	7.44e-13	PREDICTED: 39S ribosomal protein L19, mitochondrial [Apis mellifera]
Unigene13117	208	93	36.72	15.6	-1.23502	9.21e-13	4.36e-11	--
Unigene18267	147	66	25.95	11.07	-1.22908	2.28e-09	6.89e-08	--
Unigene34160	400	182	70.62	30.52	-1.21032	1.81e-22	1.44e-20	PREDICTED: 39S ribosomal protein L43, mitochondrial [Apis mellifera]
CL3917.Contig1	6001	2743	1059.51	460.02	-1.20363	0	0	40S ribosomal protein S8 [Apis mellifera] >gi|116256285|sp|O76756.2|RS8_APIME RecName: Full=40S ribosomal protein S8 >gi|74136913|gb|AAC28863.2| ribosomal protein S8 [Apis mellifera]
Unigene33079	70	32	12.36	5.37	-1.20268	5.25e-05	0.00078961	PREDICTED: peptidyl-alpha-hydroxyglycine alpha-amidating lyase 1-like isoform 1 [Apis mellifera]
CL1024.Contig1	133	61	23.48	10.23	-1.19863	2.54e-08	6.92e-07	--
Unigene40355	74	34	13.07	5.7	-1.19723	3.48e-05	0.000549195	--
Unigene29179	130	60	22.95	10.06	-1.18986	4.4e-08	1.17e-06	PREDICTED: e3 ubiquitin-protein ligase RNF14-like [Apis mellifera]
Unigene14810	272	126	48.02	21.13	-1.18434	2.76e-15	1.89e-13	PREDICTED: ATPase family AAA domain-containing protein 3 [Apis mellifera]
CL4954.Contig1	112	52	19.77	8.72	-1.18091	4.42e-07	1.02e-05	--
Unigene32783	73	34	12.89	5.7	-1.17722	4.96e-05	0.000748903	PREDICTED: retinol dehydrogenase 13-like [Apis mellifera]
Unigene29177	75	35	13.24	5.87	-1.17347	4.04e-05	0.000624901	--
Unigene7104	181	85	31.96	14.26	-1.16429	2.08e-10	6.94e-09	PREDICTED: DOMON domain-containing protein CG14681-like [Bombus terrestris]
Unigene32627	119	56	21.01	9.39	-1.16188	2.78e-07	6.54e-06	Probable splicing factor 3B subunit 5 [Harpegnathos saltator]
Unigene8135	74	35	13.07	5.87	-1.15483	5.73e-05	0.000855208	--
Unigene1383	258	123	45.55	20.63	-1.14271	7.51e-14	4.46e-12	--
Unigene16858	138	66	24.36	11.07	-1.13786	5.17e-08	1.36e-06	PREDICTED: calcium uptake protein 1 homolog, mitochondrial-like isoform 2 [Apis mellifera]
Unigene15196	223	107	39.37	17.94	-1.13392	4.99e-12	2.1e-10	PREDICTED: mitochondrial uncoupling protein 2-like isoform 1 [Apis mellifera]
Unigene1105	85	41	15.01	6.88	-1.12544	2.34e-05	0.000384875	--
Unigene28445	206	101	36.37	16.94	-1.10232	8.64e-11	3.02e-09	PREDICTED: protein RSM22 homolog, mitochondrial-like [Apis mellifera]
Unigene8087	83	41	14.65	6.88	-1.09042	4.58e-05	0.000696514	--
Unigene1421	129	65	22.78	10.9	-1.06344	6.35e-07	1.42e-05	--
Unigene18765	95	48	16.77	8.05	-1.05882	2.07e-05	0.000348461	--
Unigene6927	132	67	23.31	11.24	-1.05231	5.82e-07	1.3e-05	--
Unigene5887	283	144	49.97	24.15	-1.04904	2.74e-13	1.45e-11	PREDICTED: UPF0549 protein C20orf43 homolog [Bombus terrestris]
CL892.Contig1	98	50	17.3	8.39	-1.04403	1.89e-05	0.000321595	--
Unigene15817	1294	663	228.46	111.19	-1.03891	2.71e-54	2.98e-52	LIM domain-binding protein 3 [Camponotus floridanus]
Unigene34999	115	59	20.3	9.89	-1.03744	4.1e-06	8.03e-05	PREDICTED: programmed cell death protein 5-like [Apis mellifera]
CL320.Contig1	270	139	47.67	23.31	-1.03213	1.9e-12	8.6e-11	hypothetical protein SINV_07658 [Solenopsis invicta]
Unigene7171	93	48	16.42	8.05	-1.02839	3.94e-05	0.000610223	PREDICTED: yorkie homolog [Apis mellifera]
CL425.Contig1	335	173	59.15	29.01	-1.02783	5.38e-15	3.49e-13	--
Unigene15072	309	160	54.56	26.83	-1.024	7.18e-14	4.32e-12	PREDICTED: microtubule-associated protein RP/EB family member 1-like isoform 2 [Apis mellifera]
Unigene15851	102	53	18.01	8.89	-1.01854	1.92e-05	0.00032514	PREDICTED: endocuticle structural glycoprotein SgAbd-2-like [Apis mellifera]
Unigene15468	753	392	132.95	65.74	-1.01604	3.34e-31	3.21e-29	--
CL693.Contig1	347	181	61.26	30.36	-1.01277	3.71e-15	2.45e-13	yellow-like protein [Apis mellifera]
CL3178.Contig1	7381	3853	1303.15	646.18	-1.012	4.61e-288	7.66e-286	hypothetical protein LOC727165 [Apis mellifera]
Unigene32361	90	47	15.89	7.88	-1.01185	6.64e-05	0.000974808	--
Unigene3352	120	63	21.19	10.57	-1.00341	4.62e-06	8.91e-05	--
