# Supplementary material for: Transcriptome Analysis of the Asian Honey Bee Apis cerana cerana
Source: PLoS One. 2012 Oct 24;7(10):e47954. doi: 10.1371/journal.pone.0047954 (PMC3480438; doi:10.1371/journal.pone.0047954)
Supplement: Table S4 — Gene Ontology enrichment analysis of the differentially expressed genes. The results were summarized in three main categories: biological process, cellular component and molecular function. (XLS) [file pone.0047954.s005.xls]

## Sheet: Sheet1
	Gene Ontology term	Cluster frequency	Genome frequency of use	Corrected P-value	Up	Down	Genes annotated to the term
Cellular component	cytoplasmic part	6 out of 25 genes, 24.0%	647 out of 4710 genes, 13.7%	1	3	3	CL612.Contig1, Unigene2422, Unigene16304, Unigene27845, Unigene16318, CL5234.Contig1
	cytoplasm	6 out of 25 genes, 24.0%	678 out of 4710 genes, 14.4%	1	3	3	CL612.Contig1, Unigene2422, Unigene16304, Unigene27845, Unigene16318, CL5234.Contig1
	intrinsic to membrane	8 out of 25 genes, 32.0%	1061 out of 4710 genes, 22.5%	1	5	3	Unigene23685, Unigene3570, Unigene40870, CL672.Contig1, CL3357.Contig1, Unigene16356, Unigene6525, Unigene6922
	membrane part	9 out of 25 genes, 36.0%	1242 out of 4710 genes, 26.4%	1	5	4	Unigene23685, Unigene3570, Unigene40870, CL672.Contig1, CL3357.Contig1, Unigene16356, Unigene6525, Unigene6922, CL5234.Contig1
	membrane	11 out of 25 genes, 44.0%	1645 out of 4710 genes, 34.9%	1	7	4	Unigene23685, Unigene3570, Unigene40870, CL31.Contig1, CL672.Contig1, CL3357.Contig1, Unigene16356, Unigene6525, Unigene6922, Unigene37665, CL5234.Contig1
	integral to membrane	2 out of 25 genes, 8.0%	187 out of 4710 genes, 4.0%	1	0	2	Unigene3570, Unigene6922
	protein complex	2 out of 25 genes, 8.0%	477 out of 4710 genes, 10.1%	1	2	0	CL1636.Contig1, Unigene16153
	macromolecular complex	3 out of 25 genes, 12.0%	707 out of 4710 genes, 15.0%	1	2	1	CL1636.Contig1, Unigene2422, Unigene16153
	intracellular organelle part	3 out of 25 genes, 12.0%	717 out of 4710 genes, 15.2%	1	1	2	Unigene2422, Unigene16304, CL5234.Contig1
	organelle part	3 out of 25 genes, 12.0%	796 out of 4710 genes, 16.9%	1	1	2	Unigene2422, Unigene16304, CL5234.Contig1
	non-membrane-bounded organelle	2 out of 25 genes, 8.0%	613 out of 4710 genes, 13.0%	1	1	1	Unigene2422, Unigene16304
	intracellular non-membrane-bounded organelle	2 out of 25 genes, 8.0%	613 out of 4710 genes, 13.0%	1	1	1	Unigene2422, Unigene16304
	intracellular part	10 out of 25 genes, 40.0%	2481 out of 4710 genes, 52.7%	1	6	4	Unigene8915, Unigene2422, Unigene16153, CL1676.Contig1, Unigene27845, CL612.Contig1, Unigene16304, Unigene16905, CL5234.Contig1, Unigene16318
	intracellular	10 out of 25 genes, 40.0%	2532 out of 4710 genes, 53.8%	1	6	4	Unigene8915, Unigene2422, Unigene16153, CL1676.Contig1, Unigene27845, CL612.Contig1, Unigene16304, Unigene16905, CL5234.Contig1, Unigene16318
	intracellular membrane-bounded organelle	5 out of 25 genes, 20.0%	1523 out of 4710 genes, 32.3%	1	4	1	CL612.Contig1, Unigene8915, Unigene16304, Unigene27845, CL5234.Contig1
	membrane-bounded organelle	5 out of 25 genes, 20.0%	1579 out of 4710 genes, 33.5%	1	4	1	CL612.Contig1, Unigene8915, Unigene16304, Unigene27845, CL5234.Contig1
	intracellular organelle	6 out of 25 genes, 24.0%	2019 out of 4710 genes, 42.9%	1	4	2	CL612.Contig1, Unigene8915, Unigene2422, Unigene16304, Unigene27845, CL5234.Contig1
	organelle	6 out of 25 genes, 24.0%	2055 out of 4710 genes, 43.6%	1	4	2	CL612.Contig1, Unigene8915, Unigene2422, Unigene16304, Unigene27845, CL5234.Contig1
	cell	14 out of 25 genes, 56.0%	3546 out of 4710 genes, 75.3%	1	8	6	Unigene8915, Unigene16630, Unigene2422, Unigene16153, CL1676.Contig1, Unigene27845, Unigene6964, Unigene10432, CL612.Contig1, Unigene16304, Unigene16905, Unigene37665, Unigene16318, CL5234.Contig1
	cell part	14 out of 25 genes, 56.0%	3546 out of 4710 genes, 75.3%	1	8	6	Unigene8915, Unigene16630, Unigene2422, Unigene16153, CL1676.Contig1, Unigene27845, Unigene6964, Unigene10432, CL612.Contig1, Unigene16304, Unigene16905, Unigene37665, Unigene16318, CL5234.Contig1
Molecular function	catalytic activity	47 out of 64 genes, 73.4%	3630 out of 6691 genes, 54.3%	0.06328	37	10	Unigene16630, Unigene35287, Unigene16961, Unigene16153, Unigene16601, CL2136.Contig1, Unigene22819, Unigene6525, Unigene16905, Unigene16318, CL2199.Contig1, CL4690.Contig1, CL1899.Contig1, CL1636.Contig1, CL3257.Contig1, Unigene6964, Unigene1707, CL3478.Contig1, Unigene19104, Unigene35240, Unigene16690, CL5234.Contig1, Unigene8915, CL520.Contig1, CL809.Contig1, Unigene27728, CL31.Contig1, CL612.C…
	transferase activity, transferring nitrogenous groups	2 out of 64 genes, 3.1%	15 out of 6691 genes, 0.2%	0.45388	2	0	Unigene19104, CL2199.Contig1
	peptidase activity, acting on L-amino acid peptides	7 out of 64 genes, 10.9%	269 out of 6691 genes, 4.0%	0.71581	3	4	Unigene16630, Unigene31457, Unigene6964, Unigene16690, CL5234.Contig1, CL4690.Contig1, CL31.Contig1
	carboxylic acid binding	2 out of 64 genes, 3.1%	23 out of 6691 genes, 0.3%	1	1	1	Unigene16318, CL5047.Contig1
	peptidase activity	7 out of 64 genes, 10.9%	298 out of 6691 genes, 4.5%	1	3	4	Unigene16630, Unigene31457, Unigene6964, Unigene16690, CL5234.Contig1, CL4690.Contig1, CL31.Contig1
	exopeptidase activity	3 out of 64 genes, 4.7%	67 out of 6691 genes, 1.0%	1	2	1	Unigene16630, Unigene6964, CL31.Contig1
	hydrolase activity, acting on carbon-nitrogen (but not peptide) bonds	2 out of 64 genes, 3.1%	33 out of 6691 genes, 0.5%	1	1	1	Unigene18880, Unigene16318
	oxidoreductase activity	7 out of 64 genes, 10.9%	357 out of 6691 genes, 5.3%	1	6	1	CL2136.Contig1, Unigene35287, Unigene40252, CL3257.Contig1, Unigene33977, Unigene27845, CL5047.Contig1
	endopeptidase activity	3 out of 64 genes, 4.7%	125 out of 6691 genes, 1.9%	1	0	3	Unigene31457, Unigene16690, CL5234.Contig1
	hydrolase activity	18 out of 64 genes, 28.1%	1452 out of 6691 genes, 21.7%	1	12	6	Unigene8915, Unigene16630, CL31.Contig1, Unigene27728, CL672.Contig1, Unigene31457, Unigene6525, Unigene16318, CL4690.Contig1, CL613.Contig1, CL1899.Contig1, Unigene18880, Unigene6964, Unigene1707, Unigene35240, CL3467.Contig1, CL5234.Contig1, Unigene16690
	transferase activity	16 out of 64 genes, 25.0%	1272 out of 6691 genes, 19.0%	1	12	4	Unigene8915, Unigene16153, Unigene27728, Unigene16525, Unigene16318, CL2199.Contig1, CL1636.Contig1, Unigene18344, CL59.Contig1, Unigene10432, Unigene19104, Unigene16304, Unigene18670, CL4321.Contig1, Unigene16962, CL5234.Contig1
	transferase activity, transferring glycosyl groups	2 out of 64 genes, 3.1%	86 out of 6691 genes, 1.3%	1	1	1	CL5234.Contig1, Unigene27728
	hydrolase activity, acting on glycosyl bonds	2 out of 64 genes, 3.1%	88 out of 6691 genes, 1.3%	1	2	0	Unigene1707, Unigene27728
	iron ion binding	2 out of 64 genes, 3.1%	91 out of 6691 genes, 1.4%	1	2	0	Unigene35287, Unigene40252
	transferase activity, transferring acyl groups	2 out of 64 genes, 3.1%	94 out of 6691 genes, 1.4%	1	1	1	Unigene16304, Unigene18670
	phosphoric ester hydrolase activity	3 out of 64 genes, 4.7%	174 out of 6691 genes, 2.6%	1	3	0	Unigene8915, CL3467.Contig1, CL613.Contig1
	structural molecule activity	2 out of 64 genes, 3.1%	102 out of 6691 genes, 1.5%	1	0	2	Unigene2422, CL816.Contig1
	phosphatase activity	2 out of 64 genes, 3.1%	112 out of 6691 genes, 1.7%	1	2	0	Unigene8915, CL3467.Contig1
	ligase activity	3 out of 64 genes, 4.7%	200 out of 6691 genes, 3.0%	1	2	1	Unigene16356, Unigene16905, CL613.Contig1
	transporter activity	7 out of 64 genes, 10.9%	586 out of 6691 genes, 8.8%	1	5	2	CL1653.Contig1, Unigene3570, CL672.Contig1, CL5161.Contig1, CL1143.Contig1, CL3357.Contig1, Unigene6922
	adenyl nucleotide binding	10 out of 64 genes, 15.6%	883 out of 6691 genes, 13.2%	1	8	2	CL1636.Contig1, Unigene16153, CL59.Contig1, CL672.Contig1, Unigene6525, Unigene16962, CL4321.Contig1, CL613.Contig1, Unigene16318, CL1899.Contig1
	adenyl ribonucleotide binding	10 out of 64 genes, 15.6%	883 out of 6691 genes, 13.2%	1	8	2	CL1636.Contig1, Unigene16153, CL59.Contig1, CL672.Contig1, Unigene6525, Unigene16962, CL4321.Contig1, CL613.Contig1, Unigene16318, CL1899.Contig1
	cofactor binding	2 out of 64 genes, 3.1%	142 out of 6691 genes, 2.1%	1	2	0	Unigene27845, CL2199.Contig1
	purine nucleotide binding	11 out of 64 genes, 17.2%	1062 out of 6691 genes, 15.9%	1	9	2	CL1636.Contig1, Unigene16153, CL59.Contig1, CL672.Contig1, Unigene6525, Unigene16962, CL4321.Contig1, Unigene16905, Unigene16318, CL613.Contig1, CL1899.Contig1
	ribonucleotide binding	11 out of 64 genes, 17.2%	1062 out of 6691 genes, 15.9%	1	9	2	CL1636.Contig1, Unigene16153, CL59.Contig1, CL672.Contig1, Unigene6525, Unigene16962, CL4321.Contig1, Unigene16905, Unigene16318, CL613.Contig1, CL1899.Contig1
	purine ribonucleotide binding	11 out of 64 genes, 17.2%	1062 out of 6691 genes, 15.9%	1	9	2	CL1636.Contig1, Unigene16153, CL59.Contig1, CL672.Contig1, Unigene6525, Unigene16962, CL4321.Contig1, Unigene16905, Unigene16318, CL613.Contig1, CL1899.Contig1
	transferase activity, transferring phosphorus-containing groups	8 out of 64 genes, 12.5%	782 out of 6691 genes, 11.7%	1	7	1	Unigene8915, CL1636.Contig1, Unigene16153, CL59.Contig1, Unigene18344, Unigene10432, CL4321.Contig1, Unigene16962
	substrate-specific transporter activity	5 out of 64 genes, 7.8%	475 out of 6691 genes, 7.1%	1	4	1	CL1653.Contig1, Unigene3570, CL5161.Contig1, CL1143.Contig1, CL3357.Contig1
	hydrolase activity, acting on ester bonds	4 out of 64 genes, 6.2%	376 out of 6691 genes, 5.6%	1	4	0	Unigene8915, CL3467.Contig1, Unigene35240, CL613.Contig1
	active transmembrane transporter activity	2 out of 64 genes, 3.1%	172 out of 6691 genes, 2.6%	1	1	1	CL672.Contig1, Unigene6922
	guanyl nucleotide binding	2 out of 64 genes, 3.1%	192 out of 6691 genes, 2.9%	1	1	1	Unigene16905, Unigene16318
	guanyl ribonucleotide binding	2 out of 64 genes, 3.1%	192 out of 6691 genes, 2.9%	1	1	1	Unigene16905, Unigene16318
	phosphotransferase activity, alcohol group as acceptor	4 out of 64 genes, 6.2%	422 out of 6691 genes, 6.3%	1	4	0	CL1636.Contig1, Unigene16153, CL59.Contig1, Unigene16962
	kinase activity	5 out of 64 genes, 7.8%	558 out of 6691 genes, 8.3%	1	5	0	CL1636.Contig1, Unigene16153, CL59.Contig1, Unigene18344, Unigene16962
	nucleotide binding	11 out of 64 genes, 17.2%	1250 out of 6691 genes, 18.7%	1	9	2	CL1636.Contig1, Unigene16153, CL59.Contig1, CL672.Contig1, Unigene6525, Unigene16962, CL4321.Contig1, Unigene16905, Unigene16318, CL613.Contig1, CL1899.Contig1
	small molecule binding	11 out of 64 genes, 17.2%	1263 out of 6691 genes, 18.9%	1	9	2	CL1636.Contig1, Unigene16153, CL59.Contig1, CL672.Contig1, Unigene6525, Unigene16962, CL4321.Contig1, Unigene16905, Unigene16318, CL613.Contig1, CL1899.Contig1
	transmembrane transporter activity	4 out of 64 genes, 6.2%	513 out of 6691 genes, 7.7%	1	2	2	Unigene3570, CL672.Contig1, CL3357.Contig1, Unigene6922
	protein kinase activity	3 out of 64 genes, 4.7%	402 out of 6691 genes, 6.0%	1	3	0	CL1636.Contig1, CL59.Contig1, Unigene16962
	receptor activity	2 out of 64 genes, 3.1%	318 out of 6691 genes, 4.8%	1	2	0	Unigene18880, Unigene40870
	metal ion binding	9 out of 64 genes, 14.1%	1278 out of 6691 genes, 19.1%	1	5	4	Unigene35287, Unigene40252, Unigene33977, Unigene16858, Unigene10432, CL3217.Contig1, CL3432.Contig1, Unigene16905, CL5047.Contig1
	ion binding	10 out of 64 genes, 15.6%	1442 out of 6691 genes, 21.6%	1	6	4	Unigene35287, Unigene40252, Unigene33977, Unigene16858, Unigene10432, Unigene27728, CL3217.Contig1, CL3432.Contig1, Unigene16905, CL5047.Contig1
	substrate-specific transmembrane transporter activity	2 out of 64 genes, 3.1%	421 out of 6691 genes, 6.3%	1	1	1	Unigene3570, CL3357.Contig1
	pyrophosphatase activity	3 out of 64 genes, 4.7%	580 out of 6691 genes, 8.7%	1	2	1	CL672.Contig1, Unigene6525, CL1899.Contig1
	hydrolase activity, acting on acid anhydrides, in phosphorus-containing anhydrides	3 out of 64 genes, 4.7%	582 out of 6691 genes, 8.7%	1	2	1	CL672.Contig1, Unigene6525, CL1899.Contig1
	hydrolase activity, acting on acid anhydrides	3 out of 64 genes, 4.7%	592 out of 6691 genes, 8.8%	1	2	1	CL672.Contig1, Unigene6525, CL1899.Contig1
	transition metal ion binding	5 out of 64 genes, 7.8%	885 out of 6691 genes, 13.2%	1	3	2	Unigene35287, Unigene40252, CL3217.Contig1, Unigene10432, CL5047.Contig1
	cation binding	9 out of 64 genes, 14.1%	1424 out of 6691 genes, 21.3%	1	5	4	Unigene35287, Unigene40252, Unigene33977, Unigene16858, Unigene10432, CL3217.Contig1, CL3432.Contig1, Unigene16905, CL5047.Contig1
	signal transducer activity	2 out of 64 genes, 3.1%	547 out of 6691 genes, 8.2%	1	2	0	Unigene40870, CL613.Contig1
	nucleoside-triphosphatase activity	2 out of 64 genes, 3.1%	555 out of 6691 genes, 8.3%	1	2	0	CL672.Contig1, Unigene6525
	molecular transducer activity	2 out of 64 genes, 3.1%	601 out of 6691 genes, 9.0%	1	2	0	Unigene40870, CL613.Contig1
	protein binding	2 out of 64 genes, 3.1%	722 out of 6691 genes, 10.8%	1	2	0	CL1636.Contig1, Unigene16962
	binding	30 out of 64 genes, 46.9%	4483 out of 6691 genes, 67.0%	1	21	9	Unigene35287, Unigene16153, Unigene22047, Unigene27728, CL612.Contig1, CL672.Contig1, Unigene6525, Unigene16905, CL3432.Contig1, Unigene16318, CL2199.Contig1, CL613.Contig1, CL1899.Contig1, CL5047.Contig1, CL1636.Contig1, Unigene40252, Unigene33977, CL59.Contig1, Unigene18880, Unigene27845, Unigene16858, Unigene10432, Unigene16694, Unigene16962, CL3217.Contig1, CL4321.Contig1, Unigene7104, Unigen…
Biological process	L-phenylalanine metabolic process	2 out of 52 genes, 3.8%	2 out of 5728 genes, 0.0%	0.00808	2	0	CL3257.Contig1, CL5047.Contig1
	aromatic amino acid family metabolic process	2 out of 52 genes, 3.8%	3 out of 5728 genes, 0.1%	0.02411	2	0	CL3257.Contig1, CL5047.Contig1
	gas transport	2 out of 52 genes, 3.8%	6 out of 5728 genes, 0.1%	0.11846	2	0	CL1653.Contig1, CL1143.Contig1
	carbohydrate metabolic process	6 out of 52 genes, 11.5%	147 out of 5728 genes, 2.6%	0.19843	6	0	CL1636.Contig1, Unigene16304, Unigene16153, Unigene18344, Unigene18880, Unigene1707
	cellular aromatic compound metabolic process	3 out of 52 genes, 5.8%	32 out of 5728 genes, 0.6%	0.29072	2	1	CL3257.Contig1, Unigene16318, CL5047.Contig1
	energy derivation by oxidation of organic compounds	3 out of 52 genes, 5.8%	48 out of 5728 genes, 0.8%	0.91557	3	0	CL612.Contig1, CL1636.Contig1, Unigene16304
	aerobic respiration	2 out of 52 genes, 3.8%	19 out of 5728 genes, 0.3%	1	2	0	CL612.Contig1, Unigene16304
	oxidation-reduction process	3 out of 52 genes, 5.8%	57 out of 5728 genes, 1.0%	1	3	0	CL612.Contig1, CL1636.Contig1, Unigene16304
	carboxylic acid metabolic process	5 out of 52 genes, 9.6%	166 out of 5728 genes, 2.9%	1	4	1	CL3257.Contig1, Unigene27845, Unigene16318, CL2199.Contig1, CL5047.Contig1
	organic acid metabolic process	5 out of 52 genes, 9.6%	170 out of 5728 genes, 3.0%	1	4	1	CL3257.Contig1, Unigene27845, Unigene16318, CL2199.Contig1, CL5047.Contig1
	oxoacid metabolic process	5 out of 52 genes, 9.6%	170 out of 5728 genes, 3.0%	1	4	1	CL3257.Contig1, Unigene27845, Unigene16318, CL2199.Contig1, CL5047.Contig1
	cellular ketone metabolic process	5 out of 52 genes, 9.6%	172 out of 5728 genes, 3.0%	1	4	1	CL3257.Contig1, Unigene27845, Unigene16318, CL2199.Contig1, CL5047.Contig1
	generation of precursor metabolites and energy	3 out of 52 genes, 5.8%	64 out of 5728 genes, 1.1%	1	3	0	CL612.Contig1, CL1636.Contig1, Unigene16304
	response to stress	6 out of 52 genes, 11.5%	259 out of 5728 genes, 4.5%	1	5	1	Unigene3570, Unigene18880, CL1616.Contig1, CL613.Contig1, Unigene16981, Unigene16292
	cellular carbohydrate metabolic process	3 out of 52 genes, 5.8%	79 out of 5728 genes, 1.4%	1	3	0	CL1636.Contig1, Unigene16153, Unigene18344
	cellular respiration	2 out of 52 genes, 3.8%	35 out of 5728 genes, 0.6%	1	2	0	CL612.Contig1, Unigene16304
	small molecule catabolic process	2 out of 52 genes, 3.8%	41 out of 5728 genes, 0.7%	1	2	0	Unigene16153, Unigene27845
	defense response	2 out of 52 genes, 3.8%	43 out of 5728 genes, 0.8%	1	2	0	Unigene18880, Unigene16981
	amine metabolic process	4 out of 52 genes, 7.7%	178 out of 5728 genes, 3.1%	1	3	1	CL3257.Contig1, Unigene18880, Unigene16318, CL5047.Contig1
	small molecule metabolic process	10 out of 52 genes, 19.2%	685 out of 5728 genes, 12.0%	1	9	1	Unigene16153, Unigene18344, CL3257.Contig1, Unigene27845, CL672.Contig1, Unigene6525, Unigene16905, Unigene16318, CL2199.Contig1, CL5047.Contig1
	cellular amino acid metabolic process	3 out of 52 genes, 5.8%	116 out of 5728 genes, 2.0%	1	2	1	CL3257.Contig1, Unigene16318, CL5047.Contig1
	polysaccharide metabolic process	2 out of 52 genes, 3.8%	59 out of 5728 genes, 1.0%	1	2	0	CL1636.Contig1, Unigene18880
	metabolic process	34 out of 52 genes, 65.4%	3220 out of 5728 genes, 56.2%	1	26	8	Unigene16630, Unigene35287, Unigene16153, CL2136.Contig1, Unigene22819, Unigene6525, Unigene16905, Unigene16318, CL2199.Contig1, CL1636.Contig1, Unigene2422, CL3257.Contig1, Unigene6964, Unigene1707, CL3478.Contig1, Unigene16690, CL5234.Contig1, Unigene8915, Unigene27728, CL612.Contig1, CL672.Contig1, CL613.Contig1, CL5047.Contig1, Unigene40252, Unigene18344, Unigene33977, CL59.Contig1, Unigene18…
	multi-organism process	3 out of 52 genes, 5.8%	133 out of 5728 genes, 2.3%	1	2	1	Unigene3570, Unigene16525, Unigene18880
	cellular amine metabolic process	3 out of 52 genes, 5.8%	135 out of 5728 genes, 2.4%	1	2	1	CL3257.Contig1, Unigene16318, CL5047.Contig1
	phosphate-containing compound metabolic process	5 out of 52 genes, 9.6%	299 out of 5728 genes, 5.2%	1	4	1	Unigene8915, Unigene16153, Unigene18344, CL4321.Contig1, Unigene10432
	phosphorus metabolic process	5 out of 52 genes, 9.6%	301 out of 5728 genes, 5.3%	1	4	1	Unigene8915, Unigene16153, Unigene18344, CL4321.Contig1, Unigene10432
	alcohol metabolic process	2 out of 52 genes, 3.8%	76 out of 5728 genes, 1.3%	1	2	0	Unigene16153, Unigene18344
	behavioral interaction between organisms	2 out of 52 genes, 3.8%	77 out of 5728 genes, 1.3%	1	1	1	Unigene3570, Unigene16525
	heterocycle metabolic process	4 out of 52 genes, 7.7%	347 out of 5728 genes, 6.1%	1	3	1	CL672.Contig1, Unigene6525, Unigene16905, Unigene16318
	nucleoside phosphate metabolic process	4 out of 52 genes, 7.7%	348 out of 5728 genes, 6.1%	1	3	1	CL672.Contig1, Unigene6525, Unigene16905, Unigene16318
	nucleotide metabolic process	4 out of 52 genes, 7.7%	348 out of 5728 genes, 6.1%	1	3	1	CL672.Contig1, Unigene6525, Unigene16905, Unigene16318
	nucleobase-containing small molecule metabolic process	4 out of 52 genes, 7.7%	359 out of 5728 genes, 6.3%	1	3	1	CL672.Contig1, Unigene6525, Unigene16905, Unigene16318
	catabolic process	4 out of 52 genes, 7.7%	399 out of 5728 genes, 7.0%	1	4	0	CL672.Contig1, Unigene16153, Unigene6525, Unigene27845
	purine nucleotide metabolic process	3 out of 52 genes, 5.8%	294 out of 5728 genes, 5.1%	1	3	0	CL672.Contig1, Unigene6525, Unigene16905
	purine-containing compound metabolic process	3 out of 52 genes, 5.8%	298 out of 5728 genes, 5.2%	1	3	0	CL672.Contig1, Unigene6525, Unigene16905
	behavior	2 out of 52 genes, 3.8%	194 out of 5728 genes, 3.4%	1	1	1	Unigene3570, Unigene16525
	purine nucleotide catabolic process	2 out of 52 genes, 3.8%	206 out of 5728 genes, 3.6%	1	2	0	CL672.Contig1, Unigene6525
	nucleoside triphosphate catabolic process	2 out of 52 genes, 3.8%	206 out of 5728 genes, 3.6%	1	2	0	CL672.Contig1, Unigene6525
	purine nucleoside triphosphate catabolic process	2 out of 52 genes, 3.8%	206 out of 5728 genes, 3.6%	1	2	0	CL672.Contig1, Unigene6525
	purine ribonucleotide catabolic process	2 out of 52 genes, 3.8%	206 out of 5728 genes, 3.6%	1	2	0	CL672.Contig1, Unigene6525
	nucleotide catabolic process	2 out of 52 genes, 3.8%	206 out of 5728 genes, 3.6%	1	2	0	CL672.Contig1, Unigene6525
	ribonucleoside triphosphate catabolic process	2 out of 52 genes, 3.8%	206 out of 5728 genes, 3.6%	1	2	0	CL672.Contig1, Unigene6525
	purine ribonucleoside triphosphate catabolic process	2 out of 52 genes, 3.8%	206 out of 5728 genes, 3.6%	1	2	0	CL672.Contig1, Unigene6525
	ribonucleotide catabolic process	2 out of 52 genes, 3.8%	206 out of 5728 genes, 3.6%	1	2	0	CL672.Contig1, Unigene6525
	heterocycle catabolic process	2 out of 52 genes, 3.8%	208 out of 5728 genes, 3.6%	1	2	0	CL672.Contig1, Unigene6525
	purine-containing compound catabolic process	2 out of 52 genes, 3.8%	208 out of 5728 genes, 3.6%	1	2	0	CL672.Contig1, Unigene6525
	nucleobase-containing compound catabolic process	2 out of 52 genes, 3.8%	209 out of 5728 genes, 3.6%	1	2	0	CL672.Contig1, Unigene6525
	cellular nitrogen compound catabolic process	2 out of 52 genes, 3.8%	209 out of 5728 genes, 3.6%	1	2	0	CL672.Contig1, Unigene6525
	cytoskeleton organization	2 out of 52 genes, 3.8%	210 out of 5728 genes, 3.7%	1	2	0	Unigene16962, Unigene37665
	cellular catabolic process	3 out of 52 genes, 5.8%	352 out of 5728 genes, 6.1%	1	3	0	CL672.Contig1, Unigene6525, Unigene27845
	embryo development	2 out of 52 genes, 3.8%	233 out of 5728 genes, 4.1%	1	1	1	Unigene16318, CL31.Contig1
	purine nucleoside triphosphate metabolic process	2 out of 52 genes, 3.8%	241 out of 5728 genes, 4.2%	1	2	0	CL672.Contig1, Unigene6525
	purine ribonucleoside triphosphate metabolic process	2 out of 52 genes, 3.8%	241 out of 5728 genes, 4.2%	1	2	0	CL672.Contig1, Unigene6525
	ribonucleoside triphosphate metabolic process	2 out of 52 genes, 3.8%	243 out of 5728 genes, 4.2%	1	2	0	CL672.Contig1, Unigene6525
	nucleoside triphosphate metabolic process	2 out of 52 genes, 3.8%	244 out of 5728 genes, 4.3%	1	2	0	CL672.Contig1, Unigene6525
	purine ribonucleotide metabolic process	2 out of 52 genes, 3.8%	248 out of 5728 genes, 4.3%	1	2	0	CL672.Contig1, Unigene6525
	ribonucleotide metabolic process	2 out of 52 genes, 3.8%	251 out of 5728 genes, 4.4%	1	2	0	CL672.Contig1, Unigene6525
	primary metabolic process	21 out of 52 genes, 40.4%	2450 out of 5728 genes, 42.8%	1	17	4	Unigene16630, Unigene16153, Unigene27728, CL672.Contig1, Unigene6525, Unigene16905, Unigene16318, CL613.Contig1, CL5047.Contig1, CL1636.Contig1, CL3257.Contig1, Unigene18344, CL59.Contig1, Unigene18880, Unigene6964, Unigene27845, Unigene1707, Unigene16304, Unigene16962, Unigene16690, CL5234.Contig1
	cellular metabolic process	20 out of 52 genes, 38.5%	2452 out of 5728 genes, 42.8%	1	18	2	Unigene8915, Unigene16153, CL612.Contig1, CL672.Contig1, Unigene6525, Unigene16905, Unigene16318, CL2199.Contig1, CL613.Contig1, CL5047.Contig1, CL1636.Contig1, CL3257.Contig1, Unigene18344, CL59.Contig1, Unigene18880, Unigene27845, Unigene10432, Unigene16304, Unigene16962, CL4321.Contig1
	response to chemical stimulus	2 out of 52 genes, 3.8%	320 out of 5728 genes, 5.6%	1	1	1	Unigene18880, Unigene16449
	localization	10 out of 52 genes, 19.2%	1371 out of 5728 genes, 23.9%	1	6	4	CL1653.Contig1, Unigene23685, CL5161.Contig1, CL3357.Contig1, Unigene16356, CL1143.Contig1, Unigene16694, Unigene6922, Unigene16318, Unigene16449
	cell development	2 out of 52 genes, 3.8%	368 out of 5728 genes, 6.4%	1	1	1	Unigene37665, Unigene16318
	cell surface receptor signaling pathway	2 out of 52 genes, 3.8%	376 out of 5728 genes, 6.6%	1	2	0	Unigene18880, Unigene40870
	response to stimulus	10 out of 52 genes, 19.2%	1430 out of 5728 genes, 25.0%	1	7	3	Unigene3570, Unigene18880, Unigene40870, Unigene10432, Unigene16292, Unigene16525, Unigene16981, CL613.Contig1, CL1616.Contig1, Unigene16449
	protein metabolic process	7 out of 52 genes, 13.5%	1068 out of 5728 genes, 18.6%	1	4	3	CL1636.Contig1, Unigene16630, CL59.Contig1, Unigene16962, Unigene6964, Unigene16690, CL5234.Contig1
	establishment of localization	8 out of 52 genes, 15.4%	1232 out of 5728 genes, 21.5%	1	5	3	CL1653.Contig1, Unigene23685, CL3357.Contig1, Unigene16356, CL1143.Contig1, Unigene16694, Unigene6922, Unigene16449
	nitrogen compound metabolic process	8 out of 52 genes, 15.4%	1267 out of 5728 genes, 22.1%	1	7	1	CL3257.Contig1, Unigene18880, CL672.Contig1, Unigene6525, Unigene16905, CL613.Contig1, Unigene16318, CL5047.Contig1
	organelle organization	2 out of 52 genes, 3.8%	437 out of 5728 genes, 7.6%	1	2	0	Unigene16962, Unigene37665
	transport	7 out of 52 genes, 13.5%	1140 out of 5728 genes, 19.9%	1	4	3	CL1653.Contig1, Unigene23685, CL1143.Contig1, Unigene16356, CL3357.Contig1, Unigene6922, Unigene16449
	protein modification process	3 out of 52 genes, 5.8%	601 out of 5728 genes, 10.5%	1	3	0	CL1636.Contig1, CL59.Contig1, Unigene16962
	cell differentiation	2 out of 52 genes, 3.8%	470 out of 5728 genes, 8.2%	1	1	1	Unigene37665, Unigene16318
	cellular nitrogen compound metabolic process	7 out of 52 genes, 13.5%	1203 out of 5728 genes, 21.0%	1	6	1	CL672.Contig1, CL3257.Contig1, Unigene6525, Unigene16905, Unigene16318, CL613.Contig1, CL5047.Contig1
	macromolecule modification	3 out of 52 genes, 5.8%	648 out of 5728 genes, 11.3%	1	3	0	CL1636.Contig1, CL59.Contig1, Unigene16962
	cellular developmental process	2 out of 52 genes, 3.8%	509 out of 5728 genes, 8.9%	1	1	1	Unigene37665, Unigene16318
	signal transduction	4 out of 52 genes, 7.7%	839 out of 5728 genes, 14.6%	1	3	1	Unigene18880, Unigene40870, CL613.Contig1, Unigene10432
	organ development	2 out of 52 genes, 3.8%	534 out of 5728 genes, 9.3%	1	1	1	Unigene37665, Unigene16318
	cellular biosynthetic process	3 out of 52 genes, 5.8%	725 out of 5728 genes, 12.7%	1	2	1	Unigene18880, Unigene16318, CL613.Contig1
	multicellular organismal development	4 out of 52 genes, 7.7%	912 out of 5728 genes, 15.9%	1	3	1	Unigene40870, Unigene37665, Unigene16318, CL31.Contig1
	biosynthetic process	3 out of 52 genes, 5.8%	760 out of 5728 genes, 13.3%	1	2	1	Unigene18880, Unigene16318, CL613.Contig1
	cellular response to stimulus	4 out of 52 genes, 7.7%	941 out of 5728 genes, 16.4%	1	3	1	Unigene18880, Unigene40870, CL613.Contig1, Unigene10432
	nucleobase-containing compound metabolic process	5 out of 52 genes, 9.6%	1091 out of 5728 genes, 19.0%	1	4	1	CL672.Contig1, Unigene6525, Unigene16905, Unigene16318, CL613.Contig1
	cell communication	4 out of 52 genes, 7.7%	951 out of 5728 genes, 16.6%	1	3	1	Unigene18880, Unigene40870, CL613.Contig1, Unigene10432
	cellular component organization	3 out of 52 genes, 5.8%	795 out of 5728 genes, 13.9%	1	2	1	Unigene16962, Unigene37665, Unigene16318
	cellular component organization or biogenesis	3 out of 52 genes, 5.8%	830 out of 5728 genes, 14.5%	1	2	1	Unigene16962, Unigene37665, Unigene16318
	cellular protein metabolic process	3 out of 52 genes, 5.8%	874 out of 5728 genes, 15.3%	1	3	0	CL1636.Contig1, CL59.Contig1, Unigene16962
	developmental process	4 out of 52 genes, 7.7%	1048 out of 5728 genes, 18.3%	1	3	1	Unigene40870, Unigene37665, Unigene16318, CL31.Contig1
	multicellular organismal process	5 out of 52 genes, 9.6%	1208 out of 5728 genes, 21.1%	1	3	2	Unigene3570, Unigene40870, Unigene37665, Unigene16318, CL31.Contig1
	regulation of biological process	7 out of 52 genes, 13.5%	1502 out of 5728 genes, 26.2%	1	4	3	Unigene3570, Unigene18880, Unigene40870, Unigene16318, CL613.Contig1, Unigene10432, Unigene16292
	gene expression	2 out of 52 genes, 3.8%	714 out of 5728 genes, 12.5%	1	1	1	Unigene2422, CL613.Contig1
	cellular component organization at cellular level	2 out of 52 genes, 3.8%	722 out of 5728 genes, 12.6%	1	2	0	Unigene16962, Unigene37665
	system development	2 out of 52 genes, 3.8%	728 out of 5728 genes, 12.7%	1	1	1	Unigene37665, Unigene16318
	macromolecule metabolic process	10 out of 52 genes, 19.2%	1925 out of 5728 genes, 33.6%	1	6	4	CL1636.Contig1, Unigene16630, Unigene2422, CL59.Contig1, Unigene18880, Unigene6964, Unigene16962, CL5234.Contig1, CL613.Contig1, Unigene16690
	regulation of cellular process	6 out of 52 genes, 11.5%	1380 out of 5728 genes, 24.1%	1	4	2	Unigene18880, Unigene40870, Unigene16318, CL613.Contig1, Unigene10432, Unigene16292
	anatomical structure development	3 out of 52 genes, 5.8%	919 out of 5728 genes, 16.0%	1	2	1	Unigene37665, Unigene16318, CL31.Contig1
	cellular component organization or biogenesis at cellular level	2 out of 52 genes, 3.8%	756 out of 5728 genes, 13.2%	1	2	0	Unigene16962, Unigene37665
	signaling	4 out of 52 genes, 7.7%	1106 out of 5728 genes, 19.3%	1	3	1	Unigene18880, Unigene40870, CL613.Contig1, Unigene10432
	biological regulation	7 out of 52 genes, 13.5%	1678 out of 5728 genes, 29.3%	1	4	3	Unigene3570, Unigene18880, Unigene40870, Unigene16318, CL613.Contig1, Unigene10432, Unigene16292
	cellular process	24 out of 52 genes, 46.2%	4015 out of 5728 genes, 70.1%	1	21	3	Unigene8915, Unigene16153, CL31.Contig1, CL612.Contig1, CL672.Contig1, Unigene6525, Unigene16905, Unigene16318, CL2199.Contig1, CL613.Contig1, CL5047.Contig1, CL1636.Contig1, CL3257.Contig1, Unigene18344, CL59.Contig1, Unigene18880, Unigene40870, Unigene27845, Unigene10432, Unigene16304, Unigene16962, CL4321.Contig1, Unigene37665, Unigene19059
	cellular macromolecule metabolic process	4 out of 52 genes, 7.7%	1579 out of 5728 genes, 27.6%	1	4	0	CL1636.Contig1, CL59.Contig1, Unigene16962, CL613.Contig1
